# Supplementary material for: Plasma Levels of the Interleukin-1-Receptor Antagonist Are Lower in Women with Gestational Diabetes Mellitus and Are Particularly Associated with Postpartum Development of Type 2 Diabetes
Source: PLoS One. 2016 May 25;11(5):e0155701. doi: 10.1371/journal.pone.0155701 (PMC4880279; doi:10.1371/journal.pone.0155701)
Supplement: S1 Data set — (XLS) [file pone.0155701.s001.xls]

## Sheet: Sheet1
GDM	sIL-1Ra (pg/ml)	C-peptide (nmol/l)	Sample collection week	Postpartum diabetes development	Control =0, GDM =1, GDM+development = 2
1	332	0.48	28	0	1
1	6731	0.85	28	0	1
1	1	1.15	12	0	1
1	5892	0.27	12	0	1
1	535	1.19	28	0	1
1	10568	0.73	12	0	1
1	1270	0.83	12	0	1
1	5044	0.62	12	0	1
1	4915	1.28	12	0	1
1	1	0.71	12	0	1
1	5512	0.6	28	0	1
1	1199	1.27	28	0	1
1	1	0.19	12	0	1
1	760	0.53	12	0	1
1	4791	0.94	12	0	1
1	2666	0.45	12	0	1
1	1	0.65	12	0	1
1	3054	1.6	12	0	1
1	4355	0.84	28	0	1
1	6010	0.51	12	0	1
1	13961	0.23	12	0	1
1	1960	0.7	12	0	1
1	901	0.59	28	0	1
1	1665	0.51	12	0	1
1	1016	1.6	28	0	1
1	3712	0.45	28	0	1
1	2285	3.1	28	0	1
1	2989	2.1	12	1	2
1	2683	0.26	28	0	1
1	7915	3.1	28	0	1
1	4655	3.6	12	0	1
1	1540	0.79	12	0	1
1	600	1.96	28	0	1
1	4690	1.38	12	0	1
1	1	1.28	12	0	1
1	7876	3	28	1	2
1	7332	0.64	12	0	1
1	6732	0.83	12	0	1
1	1	1.23	28	0	1
1	2392	0.64	12	0	1
1	1964	2.7	28	0	1
1	1574	2.5	12	1	2
1	11990	2.93	12	0	1
1	3761	1.01	28	0	1
1	345	0.74	28	0	1
1	1	1.1	28	0	1
1	248	1.23	12	1	2
1	5674	0.63	12	0	1
1	1	0.48	28	0	1
1	3401	1.07	28	0	1
1	1	1	12	1	2
1	491	0.81	12	0	1
1	2114	2.4	12	0	1
1	244	0.47	28	0	1
1	2470	0.36	28	0	1
1	22860	1.75	12	0	1
1	2395	0.33	12	0	1
1	1469	1.7	28	0	1
1	3326	1.5	28	0	1
1	409	2.8	12	0	1
1	1013	1.1	28	0	1
1	1786	2.7	28	0	1
1	1588	7.9	12	0	1
1	2792	2.2	28	0	1
1	6484	2.4	12	0	1
1	1	2.2	12	1	2
1	749	2.3	28	0	1
1	818	2.5	12	1	2
1	450	0.44	12	0	1
1	256	2.4	12	1	2
1	425	0.49	12	0	1
1	656	1	12	0	1
1	1297	4.1	12	0	1
1	2950	1.6	12	1	2
1	1099	3	12	0	1
1	3203	1.1	28	1	2
1	1	3	12	0	1
1	1979	1.1	12	1	2
1	1	0.69	12	0	1
1	732	2.9	12	0	1
1	5826	2.9	12	0	1
1	4039	0.86	12	1	2
1	6503	1.7	12	0	1
1	1615	2.4	28	0	1
1	549	1.1	12	0	1
1	889	1.9	12	1	2
1	2629	0.52	28	0	1
1	619	0.92	12	0	1
1	1213	1.8	28	1	2
1	300	1.8	28	1	2
1	961	0.63	28	0	1
1	319	1.5	28	1	2
1	368	0.7	28	1	2
1	883	0.41	12	1	2
1	2108	3.6	28	0	1
1	3442	0.86	12	0	1
1	3773	2.6	12	0	1
1	1	1.6	12	1	2
1	13199	2.9	12	1	2
1	2806	0.33	28	0	1
1	17084	4.1	28	1	2
1	4385	1.5	12	0	1
1	3894	3.9	12	0	1
1	13467	0.44	12	0	1
1	1	2.6	28	1	2
1	4624	1.9	12	0	1
1	15130	2.4	12	1	2
1	496	3	12	1	2
1	13723	1.8	28	1	2
1	9896	2.8	12	0	1
1	5460	1.1	12	1	2
1	4544	5.7	12	1	2
1	739	1.1	12	1	2
1	3746	0.81	28	1	2
1	1	0.92	28	1	2
1	12556	1.1	12	0	1
1	1	0.76	28	1	2
1	1	1	12	1	2
1	8216	0.83	12	1	2
1	1	0.42	12	0	1
1	4933	1	28	1	2
1	3954	2	12	1	2
1	1	1.3	12	1	2
1	4273	4.5	28	1	2
1	1	2	12	1	2
1	4336	1.2	12	1	2
1	8241	1.5	12	1	2
1	280	1.3	28	1	2
1	1	3.3	28	0	1
1	1	1.1	28	1	2
1	203	1.7	28	0	1
1	1	0.63	12	0	1
1	1	1	28	0	1
1	519	2	12	1	2
1	2366	0.61	12	1	2
1	2113	2.7	12	0	1
1	2761	0.51	28	0	1
1	1	1.28	28	0	1
1	2734	1.49	12	1	2
1	6503	0.55	28	1	2
1	7160	1.42	28	1	2
1	1	0.43	12	1	2
1	1	0.9	12	1	2
1	1	0.99	28	1	2
1	1	1.35	12	1	2
1	1	1.72	28	1	2
1	564	0.67	12	1	2
1	1078	1.53	12	1	2
1	4072	0.86	12	1	2
1	1	1.05	12	1	2
1	1	1.42	12	1	2
1	3316	1.18	12	1	2
1	1	0.99	28	1	2
1	1	1.5	28	0	1
1	571	1.2	12	1	2
1	3450	0.58	28	1	2
1	578	1.53	12	1	2
1	1271	1.91	28	1	2
1	1	4.42	28	1	2
1	1387	3.62	28	0	1
1	3578	0.27	28	0	1
1	4917	0.95	28	0	1
1	9045	0.09	12	0	1
1	703	1.89	28	0	1
1	1	1.17	28	0	1
1	5309	0.96	12	0	1
1	13276	1.61	12	0	1
1	5748	1.17	12	1	2
1	3354	0.78	28	1	2
1	1	0.53	28	0	1
1	1	0.72	28	0	1
1	5636	0.54	12	0	1
1	1054	1.03	12	0	1
1	10062	0.44	12	0	1
1	302	1.36	12	0	1
1	8756	0.56	12	0	1
1	1	0.78	12	0	1
1	1099	0.52	12	0	1
1	610	1.55	12	0	1
1	1	0.38	28	0	1
1	7937	0.095	12	1	2
1	22714	0.67	28	0	1
1	1	2	12	0	1
1	6141	0.36	28	0	1
1	2927	0.68	12	0	1
1	17102	2.63	12	0	1
1	1364	1	12	0	1
1	8640	0.39	12	0	1
1	2670	0.46	28	0	1
1	10773	0.32	12	0	1
1	15232	1.55	28	0	1
1	1	0.61	28	0	1
1	2055	0.74	12	0	1
1	820	0.42	28	0	1
1	1	0.42	12	0	1
1	1	1.28	12	0	1
1	1	1.09	12	0	1
1	11512	0.24	12	0	1
1	280	1.23	12	0	1
1	643	0.94	12	0	1
1	5884	1.87	28	0	1
1	24545	2.13	12	0	1
1	476	0.57	28	0	1
1	4472	0.88	28	0	1
1	5814	0.7	28	0	1
1	9287	0.43	12	0	1
1	10115	1	28	0	1
1	3407	0.78	28	0	1
1	10218	0.9	12	0	1
1	159566	2.4	12	0	1
1	1687	0.35	12	0	1
1	2285	2.15	12	0	1
1	12166	0.85	28	0	1
1	1	1.73	12	0	1
1	1	0.62	12	0	1
1	6882	1.12	12	0	1
1	1	0.9	12	0	1
1	1	1.05	12	1	2
1	6826	1.02	12	0	1
1	789	0.38	12	1	2
1	1158	1.47	28	0	1
1	11183	0.36	12	0	1
1	4472	0.26	12	0	1
1	9682	0.3	28	0	1
1	8024	1.17	12	0	1
1	5176	0.71	28	0	1
1	8442	0.23	12	0	1
0	3051	0.35			0
0	1153	0.34			0
0	1402	0.23			0
0	269	0.4			0
0	568	0.81			0
0	1014	0.74			0
0	367	1.4			0
0	3294	0.14			0
0	9385	0.3			0
0	1324	0.86			0
0	2071	0.23			0
0	5543	0.17			0
0	7609	0.11			0
0	3043	2.38			0
0	1	0.6			0
0	3470	0.69			0
0	774	0.53			0
0	4638	0.23			0
0	2854	0.15			0
0	5416	0.72			0
0	562	0.81			0
0	1903	1.15			0
0	3745	2			0
0	6012	1.1			0
0	361	0.47			0
0	679	0.63			0
0	1	0.41			0
0	923	0.26			0
0	3639	0.29			0
0	494	0.41			0
0	7006	0.25			0
0	4407	0.27			0
0	1	0.29			0
0	833	0.26			0
0	2905	0.69			0
0	1669	0.38			0
0	211	1.04			0
0	3809	1.63			0
0	11021	0.46			0
0	17234	0.25			0
0	11874	0.35			0
0	1	0.45			0
0	1	1.52			0
0	917	0.6			0
0	10230	0.21			0
0	1	0.85			0
0	887	0.45			0
0	125000	0.38			0
0	8060	0.49			0
0	4434	0.35			0
0	782	0.6			0
0	5874	0.31			0
0	2850	1.27			0
0	2375	0.26			0
0	3841	0.38			0
0	1968	1			0
0	3652	0.53			0
0	2804	0.25			0
0	1593	0.67			0
0	3210	0.39			0
0	7132	0.86			0
0	23066	0.44			0
0	17340	0.14			0
0	2405	1.11			0
0	4140	0.54			0
0	2039	0.3			0
0	8167	0.36			0
0	1	2.5			0
0	1	1.94			0
0	1	0.45			0
0	1535	0.65			0
0	7501	0.29			0
0	3978	1.11			0
0	2969	0.23			0
0	4347	0.11			0
0	2417	0.17			0
0	8647	0.69			0
0	1	0.33			0
0	7727	0.54			0
0	854	0.56			0
0	7187	0.53			0
0	1	1.73			0
0	1	0.59			0
0	546	1.41			0
0	8502	0.16			0
0	3875	0.85			0
0	2055	1.46			0
0	3276	0.3			0
0	1689	0.86			0
0	5967	0.42			0
0	2503	0.8			0
0	2991	0.25			0
0	9002	1.22			0
0	2899	0.73			0
0	1908	0.39			0
0	1	0.25			0
0	7578	0.2			0
0	14757	0.45			0
0	2394	0.55			0
0	7607	0.24			0
0	20727	0.36			0
0	17239	0.25			0
0	3565	0.34			0
0	29385	0.57			0
0	1708	1			0
0	4381	0.37			0
0	1	1.93			0
0	1701	0.85			0
0	1100	0.43			0
0	1392	1.08			0
0	1635	1.3			0
0	3537	0.39			0
0	1264	2.14			0
0	2850	0.44			0
0	1504	0.64			0
0	2707	0.47			0
0	2928	0.66			0
0	4384	0.25			0
0	6937	0.39			0
0	9947	0.74			0
0	14512	0.096			0
0	9652	0.15			0
0	3078	0.47			0
0	4158	0.74			0
0	1	0.34			0
0	1048	0.6			0
0	6048	0.31			0
0	4438	0.24			0
0	617	0.31			0
0	4961	0.25			0
0	1116	0.67			0
0	2531	0.47			0
0	4501	0.34			0
0	10823	2.23			0
0	1319	0.36			0
0	16076	0.32			0
0	1	0.43			0
0	6638	0.098			0
0	7663	0.66			0
0	9954	0.083			0
0	1934	1.05			0
0	1354	0.66			0
0	2819	0.51			0
0	1	0.59			0
0	25000	0.68			0
0	4691	0.96			0
0	20619	0.92			0
0	10953	0.34			0
0	706	0.74			0
0	1104	0.7			0
0	1	0.52			0
0	13776	0.82			0
0	3944	0.24			0
0	3631	0.5			0
0	2672	1.27			0
0	1	0.58			0
